# Supplementary material for: Review of the Chinese leafhopper genus Parazyginella Chou & Zhang (Hemiptera, Cicadellidae, Typhlocybinae, Zyginellini) with description of a new species
Source: Zookeys. 2012 Apr 19;(183):17–22. doi: 10.3897/zookeys.183.2229 (PMC3332025; doi:10.3897/zookeys.183.2229)
Supplement: XML Treatment for Parazyginella [file zookeys.183.2229-treatment1.xml]

<!DOCTYPE tp:taxon-treatment
  PUBLIC "-//TaxonX//DTD Taxonomic Treatment Publishing DTD v0 20100105//EN" "tax-treatment-NSO.dtd">
<tp:taxon-treatment xmlns:tp="http://www.plazi.org/taxpub"><tp:treatment-meta><mixed-citation publication-type="journal"><person-group><name><surname>Gao</surname><given-names>Xia</given-names></name><name><surname>Huang</surname><given-names>Min</given-names></name><name><surname>Zhang</surname><given-names>Yalin</given-names></name></person-group><article-title>Review of the Chinese leafhopper genus 
                    <italic>Parazyginella</italic> Chou &amp; Zhang (Hemiptera, Cicadellidae, Typhlocybinae, Zyginellini) with description of a new species
                </article-title><source>Zookeys</source><day>19</day><month>4</month><year>2012</year><volume>2012</volume><issue>183</issue><fpage>17</fpage><lpage>22</lpage><pub-id pub-id-type="doi">10.3897/zookeys.183.2229</pub-id></mixed-citation></tp:treatment-meta><tp:nomenclature><tp:taxon-name>
                        <tp:taxon-name-part taxon-name-part-type="genus">Parazyginella</tp:taxon-name-part>
                    <object-id xmlns:xlink="http://www.w3.org/1999/xlink" xlink:type="simple">http://species-id.net/wiki/Parazyginella</object-id>
								</tp:taxon-name><tp:taxon-authority>Chou &amp; Zhang, 1985</tp:taxon-authority><tp:nomenclature-citation-list><tp:nomenclature-citation><tp:taxon-name>Parazyginella</tp:taxon-name><comment> Chou &amp; Zhang, 1985: 295; <xref ref-type="bibr" rid="B2">Zhang 1990</xref>: 174.</comment></tp:nomenclature-citation></tp:nomenclature-citation-list></tp:nomenclature><tp:treatment-sec sec-type="Type species"><title>Type species.</title><p><italic><tp:taxon-name>Parazyginella lingtianensis</tp:taxon-name></italic> Chou &amp; Zhang, 1985
                    </p></tp:treatment-sec><tp:treatment-sec sec-type="Description"><title>Description.</title><p>Body flattened. Vertex conically produced, middle length nearly equal to width and length of pronotum; coronal suture distinct. Head and pronotum whitish yellow. Scutellum and venter yellow. Forewing with base of 1<sup>st</sup> and 4<sup>th</sup> apical cells at same level; 3<sup>r</sup><sup>d</sup> apical cell triangular and with a dark spot; hind margin of brochosome field and veins in apical area of wing touched with dark brown.
                    </p><p>Abdominal apodemes elongate, reaching beyond 5th abdominal sternite.</p><p>Male pygofer strongly sclerotized, with short, finger-like process caudo-dorsally and few scattered microsetae. Subgenital plates broad at base, distally abruptly tapered to short narrow apex, with few macrosetae basally. Paramere simple, with central part expanded, apical part tapering to acute apex and strongly bent. Connective with short arms and medial lobe present. Aedeagus asymmetrical with basal part strongly sclerotized with short preatrium and large dorsal apodeme, the latter laterally compressed with distal anterior region membranous and distal posterior region strongly curved anteriorly; shaft elongate, with a single elongate apical process on one side; gonopore obscure.</p><p><italic><tp:taxon-name>Parazyginella</tp:taxon-name></italic> resembles <italic><tp:taxon-name>Zyginella</tp:taxon-name></italic> Löw, but differs in its more greatly developed dorsal apodeme of the aedeagus and male pygofer with a dorsal finger-like process and without long macrosetae (<xref ref-type="fig" rid="F3">Figs 16, 17</xref>).
                    </p></tp:treatment-sec><tp:treatment-sec sec-type="Distribution"><title>Distribution.</title><p>China(Guangxi, Yunnan).</p><fig id="F1" position="float" orientation="portrait"><label>Figures 1–4.</label><caption><p><bold>1</bold> <italic><tp:taxon-name>Parazyginella lingtianensis</tp:taxon-name></italic>, dorsal habitus <bold>2–4</bold> <italic><tp:taxon-name>Parazyginella tiani</tp:taxon-name></italic> sp. n. <bold>2</bold> dorsal habitus  <bold>3</bold> lateral habitus <bold>4</bold> face.</p></caption><graphic xmlns:xlink="http://www.w3.org/1999/xlink" xlink:href="ZooKeys-183-017-g001.jpg" position="float" orientation="portrait" xlink:type="simple"/></fig></tp:treatment-sec><tp:treatment-sec sec-type="Key to species of Parazyginella"><title>Key to species of <italic><tp:taxon-name>Parazyginella</tp:taxon-name></italic>
                    </title><table-wrap content-type="key" position="anchor" orientation="portrait"><table><tbody><tr><td rowspan="1" colspan="1">1</td><td rowspan="1" colspan="1">Head without brown markings. Aedeagal shaft in lateral view similar in width throughout length, process moderately long and slim, lying parallel to shaft (<xref ref-type="fig" rid="F2">Figs 10, 11</xref>)
                                    </td><td rowspan="1" colspan="1"><italic><tp:taxon-name>Parazyginella lingtianensis</tp:taxon-name></italic><!--PageBreak--></td></tr><tr><td rowspan="1" colspan="1">–</td><td rowspan="1" colspan="1">Head with brown markings (<xref ref-type="fig" rid="F1">Figs 2–4</xref>). Aedeagal shaft in lateral view slightly expanded from midlength to near apex, process long and stout, directed slightly towards basal apodeme (<xref ref-type="fig" rid="F3">Figs 21, 22</xref>)
                                    </td><td rowspan="1" colspan="1"><italic><tp:taxon-name>Parazyginella tiani</tp:taxon-name></italic> sp. n.
                                    </td></tr></tbody></table></table-wrap></tp:treatment-sec><tp:treatment-sec><!--Section generated to contain objects referenced in tp:taxon-treatment.--><fig id="F3" position="float" orientation="portrait"><label>Figures 13–22.</label><caption><p><italic><tp:taxon-name>Parazyginella tiani</tp:taxon-name></italic> sp. n. <bold>13</bold> Hindwing <bold>14</bold> Abdominal apodeme <bold>15</bold> Connective <bold>16</bold> Genital capsule, lateral view <bold>17</bold> Apical part of male pygofer <bold>18</bold> Paramere, connective, subgenital plate, ventral view <bold>19</bold> Paramere <bold>20</bold> Subgenital plate <bold>21</bold> Aedeagus, lateral view <bold>22</bold> Aedeagus, posterior view.</p></caption><graphic xmlns:xlink="http://www.w3.org/1999/xlink" xlink:href="ZooKeys-183-017-g003.jpg" position="float" orientation="portrait" xlink:type="simple"/></fig><fig id="F2" position="float" orientation="portrait"><label>Figures 5–12.</label><caption><p><italic><tp:taxon-name>Parazyginella lingtianensis</tp:taxon-name></italic> (after <xref ref-type="bibr" rid="B1">Chou and Zhang 1985</xref>) <bold>5</bold> Head, dorsal view <bold>6</bold> Abdominal apodeme <bold>7</bold> Subgenital plate <bold>8</bold> Paramere <bold>9</bold> Connective <bold>10</bold> Aedeagus, lateral view <bold>11</bold> Aedeagus, posterior view <bold>12</bold> Forewing.</p></caption><graphic xmlns:xlink="http://www.w3.org/1999/xlink" xlink:href="ZooKeys-183-017-g002.jpg" position="float" orientation="portrait" xlink:type="simple"/></fig></tp:treatment-sec><ref-list><ref id="B2"><mixed-citation xmlns:xlink="http://www.w3.org/1999/xlink" xlink:type="simple"><person-group><name name-style="western"><surname>Zhang</surname><given-names>YL</given-names></name></person-group> (<year>1990</year>) <source>A taxonomic study of Chinese Cicadellidae (Homoptera).</source><publisher-name>Tianze Eldonejo</publisher-name>, <publisher-loc>Yangling, Shaanxi</publisher-loc>, <fpage>174</fpage>–<lpage>176</lpage>.</mixed-citation></ref><ref id="B1"><mixed-citation xmlns:xlink="http://www.w3.org/1999/xlink" xlink:type="simple"><person-group><name name-style="western"><surname>Chou</surname><given-names>I</given-names></name><name name-style="western"><surname>Zhang</surname><given-names>YL</given-names></name></person-group> (<year>1985</year>)<article-title> On the tribe Zyginellini from China (Homoptera, Cicadellidae, Typhlocybinae ).</article-title><source>Entomotaxonomia </source><volume>7</volume> (<issue>4</issue>): <fpage>287</fpage>-<lpage>300</lpage>.</mixed-citation></ref></ref-list></tp:taxon-treatment>
