# Supplementary material for: Review of the Chinese leafhopper genus Parazyginella Chou & Zhang (Hemiptera, Cicadellidae, Typhlocybinae, Zyginellini) with description of a new species
Source: Zookeys. 2012 Apr 19;(183):17–22. doi: 10.3897/zookeys.183.2229 (PMC3332025; doi:10.3897/zookeys.183.2229)
Supplement: XML Treatment for Parazyginella lingtianensis [file zookeys.183.2229-treatment2.xml]

<!DOCTYPE tp:taxon-treatment
  PUBLIC "-//TaxonX//DTD Taxonomic Treatment Publishing DTD v0 20100105//EN" "tax-treatment-NSO.dtd">
<tp:taxon-treatment xmlns:tp="http://www.plazi.org/taxpub"><tp:treatment-meta><mixed-citation publication-type="journal"><person-group><name><surname>Gao</surname><given-names>Xia</given-names></name><name><surname>Huang</surname><given-names>Min</given-names></name><name><surname>Zhang</surname><given-names>Yalin</given-names></name></person-group><article-title>Review of the Chinese leafhopper genus 
                    <italic>Parazyginella</italic> Chou &amp; Zhang (Hemiptera, Cicadellidae, Typhlocybinae, Zyginellini) with description of a new species
                </article-title><source>Zookeys</source><day>19</day><month>4</month><year>2012</year><volume>2012</volume><issue>183</issue><fpage>17</fpage><lpage>22</lpage><pub-id pub-id-type="doi">10.3897/zookeys.183.2229</pub-id></mixed-citation></tp:treatment-meta><tp:nomenclature><tp:taxon-name>
                        <tp:taxon-name-part taxon-name-part-type="genus">Parazyginella</tp:taxon-name-part>
                        <tp:taxon-name-part taxon-name-part-type="species">lingtianensis</tp:taxon-name-part>
                    <object-id xmlns:xlink="http://www.w3.org/1999/xlink" xlink:type="simple">http://species-id.net/wiki/Parazyginella_lingtianensis</object-id>
								</tp:taxon-name><tp:taxon-authority>Chou &amp; Zhang, 1985</tp:taxon-authority><xref ref-type="fig" rid="F1">Figs 1</xref><xref ref-type="fig" rid="F2">5–12</xref><tp:nomenclature-citation-list><tp:nomenclature-citation><tp:taxon-name>Parazyginella lingtianensis</tp:taxon-name><comment> Chou &amp; Zhang, 1985: 295; <xref ref-type="bibr" rid="B2">Zhang 1990</xref>: 174</comment></tp:nomenclature-citation></tp:nomenclature-citation-list></tp:nomenclature><tp:treatment-sec sec-type="Description"><title>Description.</title><p>Head and pronotum whitish yellow. Scutellum and venter yellow; vertex and pronotum either side of midline marked with orange (<xref ref-type="fig" rid="F1">Figs 1</xref>, <xref ref-type="fig" rid="F2">5</xref>); 3<sup>rd</sup> apical cell of forewing with dark elliptical spot (<xref ref-type="fig" rid="F1">Figs 1</xref>, <xref ref-type="fig" rid="F2">12</xref>).
                    </p><p>Abdominal apodemes reaching middle part of 6th abdominal sternite (<xref ref-type="fig" rid="F2">Fig. 6</xref>).
                    </p><p>Subgenital plates with one macroseta near base, apex beak-like (<xref ref-type="fig" rid="F2">Fig. 7</xref>). Paramere slightly expanded subapically (<xref ref-type="fig" rid="F2">Fig. 8</xref>). Aedeagal shaft in lateral view similar in width throughout length, process moderately long and slim, lying parallel to shaft (<xref ref-type="fig" rid="F2">Figs 10, 11</xref>).
                    </p></tp:treatment-sec><tp:treatment-sec sec-type="Body length"><title>Body length.</title><p>Male 3.00 mm (including wing).</p></tp:treatment-sec><tp:treatment-sec sec-type="Material examined"><title>Material examined.</title><p><italic>Holotype</italic>, male, China: Guangxi Prov., Lingchuan, Lingtian, 5 June 1984, coll. Lu Xiaolin, lamp (NWAFU).
                    </p></tp:treatment-sec><tp:treatment-sec sec-type="Distribution"><title>Distribution.</title><p>China (Guangxi).</p></tp:treatment-sec><tp:treatment-sec sec-type="Remarks"><title>Remarks.</title><p>The male genitalia of the unique type could not be found. Therefore the pygofer (originally not figured) could not be examined and compared to the new species. Also, the original figure of the aedeagus (shown here, <xref ref-type="fig" rid="F2">Fig. 10</xref>) did not show the membranous area of the basal apodeme shown in our new species. We conclude that this area was probably overlooked and add a line to the figure to show its approximate position.
                    </p><fig id="F2" position="float" orientation="portrait"><label>Figures 5–12.</label><caption><p><italic><tp:taxon-name>Parazyginella lingtianensis</tp:taxon-name></italic> (after <xref ref-type="bibr" rid="B1">Chou and Zhang 1985</xref>) <bold>5</bold> Head, dorsal view <bold>6</bold> Abdominal apodeme <bold>7</bold> Subgenital plate <bold>8</bold> Paramere <bold>9</bold> Connective <bold>10</bold> Aedeagus, lateral view <bold>11</bold> Aedeagus, posterior view <bold>12</bold> Forewing.</p></caption><graphic xmlns:xlink="http://www.w3.org/1999/xlink" xlink:href="ZooKeys-183-017-g002.jpg" position="float" orientation="portrait" xlink:type="simple"/></fig></tp:treatment-sec><tp:treatment-sec><!--Section generated to contain objects referenced in tp:taxon-treatment.--><fig id="F1" position="float" orientation="portrait"><label>Figures 1–4.</label><caption><p><bold>1</bold> <italic><tp:taxon-name>Parazyginella lingtianensis</tp:taxon-name></italic>, dorsal habitus <bold>2–4</bold> <italic><tp:taxon-name>Parazyginella tiani</tp:taxon-name></italic> sp. n. <bold>2</bold> dorsal habitus  <bold>3</bold> lateral habitus <bold>4</bold> face.</p></caption><graphic xmlns:xlink="http://www.w3.org/1999/xlink" xlink:href="ZooKeys-183-017-g001.jpg" position="float" orientation="portrait" xlink:type="simple"/></fig></tp:treatment-sec><ref-list><ref id="B1"><mixed-citation xmlns:xlink="http://www.w3.org/1999/xlink" xlink:type="simple"><person-group><name name-style="western"><surname>Chou</surname><given-names>I</given-names></name><name name-style="western"><surname>Zhang</surname><given-names>YL</given-names></name></person-group> (<year>1985</year>)<article-title> On the tribe Zyginellini from China (Homoptera, Cicadellidae, Typhlocybinae ).</article-title><source>Entomotaxonomia </source><volume>7</volume> (<issue>4</issue>): <fpage>287</fpage>-<lpage>300</lpage>.</mixed-citation></ref><ref id="B2"><mixed-citation xmlns:xlink="http://www.w3.org/1999/xlink" xlink:type="simple"><person-group><name name-style="western"><surname>Zhang</surname><given-names>YL</given-names></name></person-group> (<year>1990</year>) <source>A taxonomic study of Chinese Cicadellidae (Homoptera).</source><publisher-name>Tianze Eldonejo</publisher-name>, <publisher-loc>Yangling, Shaanxi</publisher-loc>, <fpage>174</fpage>–<lpage>176</lpage>.</mixed-citation></ref></ref-list></tp:taxon-treatment>
