# Supplementary material for: Review of the Chinese leafhopper genus Parazyginella Chou & Zhang (Hemiptera, Cicadellidae, Typhlocybinae, Zyginellini) with description of a new species
Source: Zookeys. 2012 Apr 19;(183):17–22. doi: 10.3897/zookeys.183.2229 (PMC3332025; doi:10.3897/zookeys.183.2229)
Supplement: XML Treatment for Parazyginella tiani [file zookeys.183.2229-treatment3.xml]

<!DOCTYPE tp:taxon-treatment
  PUBLIC "-//TaxonX//DTD Taxonomic Treatment Publishing DTD v0 20100105//EN" "tax-treatment-NSO.dtd">
<tp:taxon-treatment xmlns:tp="http://www.plazi.org/taxpub"><tp:treatment-meta><mixed-citation publication-type="journal"><person-group><name><surname>Gao</surname><given-names>Xia</given-names></name><name><surname>Huang</surname><given-names>Min</given-names></name><name><surname>Zhang</surname><given-names>Yalin</given-names></name></person-group><article-title>Review of the Chinese leafhopper genus 
                    <italic>Parazyginella</italic> Chou &amp; Zhang (Hemiptera, Cicadellidae, Typhlocybinae, Zyginellini) with description of a new species
                </article-title><source>Zookeys</source><day>19</day><month>4</month><year>2012</year><volume>2012</volume><issue>183</issue><fpage>17</fpage><lpage>22</lpage><pub-id pub-id-type="doi">10.3897/zookeys.183.2229</pub-id></mixed-citation></tp:treatment-meta><tp:nomenclature><tp:taxon-name>
                        <tp:taxon-name-part taxon-name-part-type="genus">Parazyginella</tp:taxon-name-part>
                        <tp:taxon-name-part taxon-name-part-type="species">tiani</tp:taxon-name-part>
                    <object-id xmlns:xlink="http://www.w3.org/1999/xlink" xlink:type="simple">urn:lsid:zoobank.org:act:A19A9268-1164-43C8-8B94-0C0CE69CBA7F</object-id>
								<object-id xmlns:xlink="http://www.w3.org/1999/xlink" xlink:type="simple">http://species-id.net/wiki/Parazyginella_tiani</object-id>
								</tp:taxon-name><tp:taxon-status xmlns:xlink="http://www.w3.org/1999/xlink" xlink:type="simple">sp. n.</tp:taxon-status><xref ref-type="fig" rid="F1">Figs 2–4</xref><xref ref-type="fig" rid="F3">13–22</xref></tp:nomenclature><tp:treatment-sec sec-type="Description"><title>Description.</title><p>Head and pronotum whitish yellow; scutellum and venter yellow; vertex with disc and apex dark brown, orange laterally; face sordid white, with a dark brown patch above antennae; dorsum of abdomen stramineus. Forewing with dark spot in 3<sup>rd</sup> apical cell (<xref ref-type="fig" rid="F1">Figs 2, 3</xref>).
                    </p><p>Abdominal apodemes nearly reaching end of 6th abdominal sternite (<xref ref-type="fig" rid="F3">Fig. 14</xref>).
                    </p><p>Male pygofer with short, sclerotized, sickle-like process caudo-dorsally (<xref ref-type="fig" rid="F3">Figs 16</xref>, 17). Subgenital plates with two macrosetae near base, apex digitate with few microsetae (<xref ref-type="fig" rid="F3">Figs 18, 20</xref>). Paramere subapically with row of fine setae on outer margin and row of<!--PageBreak--> sensory pits on inner margin; with curved apical part with sinuate ridge (<xref ref-type="fig" rid="F3">Figs 18, 19</xref>). Aedeagal shaft in lateral view slightly expanded from midlength to near apex, process long and stout, directed slightly towards basal apodeme, apex ornamented (<xref ref-type="fig" rid="F3">Figs 21, 22</xref>).
                    </p></tp:treatment-sec><tp:treatment-sec sec-type="Body length"><title>Body length.</title><p>2.95–2.98 mm (including wing).</p></tp:treatment-sec><tp:treatment-sec sec-type="Material examined"><title>Material examined.</title><p><italic>Holotype</italic>, male, China: Yunnan Province, Sanchahe, 7 June 1991, coll. Tian Rungang (NWAFU). <italic>Paratypes</italic>, two males, seven females, same data as holotype (NWAFU, BMNH).
                    </p></tp:treatment-sec><tp:treatment-sec sec-type="Distribution"><title>Distribution.</title><p>China (Yunnan).</p></tp:treatment-sec><tp:treatment-sec sec-type="Remarks"><title>Remarks.</title><p>The new species resembles <italic><tp:taxon-name>Parazyginella lingtianensis</tp:taxon-name></italic> but differs in having brown markings on the vertex (compare <xref ref-type="fig" rid="F1">Figs 1 and 2</xref>) and different shaped aedeagus as noted in the key.
                    </p></tp:treatment-sec><tp:treatment-sec sec-type="Etymology"><title>Etymology.</title><p>The new species is named after the collector’s family name in gratitude.</p><fig id="F3" position="float" orientation="portrait"><label>Figures 13–22.</label><caption><p><italic><tp:taxon-name>Parazyginella tiani</tp:taxon-name></italic> sp. n. <bold>13</bold> Hindwing <bold>14</bold> Abdominal apodeme <bold>15</bold> Connective <bold>16</bold> Genital capsule, lateral view <bold>17</bold> Apical part of male pygofer <bold>18</bold> Paramere, connective, subgenital plate, ventral view <bold>19</bold> Paramere <bold>20</bold> Subgenital plate <bold>21</bold> Aedeagus, lateral view <bold>22</bold> Aedeagus, posterior view.</p></caption><graphic xmlns:xlink="http://www.w3.org/1999/xlink" xlink:href="ZooKeys-183-017-g003.jpg" position="float" orientation="portrait" xlink:type="simple"/></fig></tp:treatment-sec><tp:treatment-sec><!--Section generated to contain objects referenced in tp:taxon-treatment.--><fig id="F1" position="float" orientation="portrait"><label>Figures 1–4.</label><caption><p><bold>1</bold> <italic><tp:taxon-name>Parazyginella lingtianensis</tp:taxon-name></italic>, dorsal habitus <bold>2–4</bold> <italic><tp:taxon-name>Parazyginella tiani</tp:taxon-name></italic> sp. n. <bold>2</bold> dorsal habitus  <bold>3</bold> lateral habitus <bold>4</bold> face.</p></caption><graphic xmlns:xlink="http://www.w3.org/1999/xlink" xlink:href="ZooKeys-183-017-g001.jpg" position="float" orientation="portrait" xlink:type="simple"/></fig></tp:treatment-sec></tp:taxon-treatment>
